# Supplementary material for: Description of three species of ophioplinthacids, including a new species, from a deep seamount in the Northwest Pacific Ocean
Source: PeerJ. 2021 Jul 2;9:e11566. doi: 10.7717/peerj.11566 (PMC8256812; doi:10.7717/peerj.11566)
Supplement: Supplemental Information 2 [file peerj-09-11566-s002.fasta]

>Ophiacantha_brachygnatha(F146257) Ophiacantha brachygnatha isolate F146257 cytochrome oxidase subunit I gene, partial cds; mitochondrial
GGGGGATTCGGTAATTGATTGGTGCCTCTTATGATAGGTTCTCCCGATATGGTTTTTCCTCGTTTAAATAAATTAAGTTTTTGATTGGGCCCTCCAGCTTTTCAATTATTATTGGTTTCTATGCTTAAAGAGAGTGGAGTAGGAACAGGTTGAACTTTATACCCGCCACTTTCTAGTTCTGTTGCTCATGCGGGGGCAAGTGTAGATATGGTTATTTTTTCTTTACATTTAGCGGGGGCTTCTTCTATTTTGGCTTCTATCAATATAATTACTACTGTTATAAATATGCGGGCTCCTGGTATGACTATGGATTGTTTACCTCTCTTTGTTTGATCAATTTTAATTACTACAATTTTACTTTTGTTATCTTTACCTGTTTTGGCTGGGGCAATTACTATGTTGTTGACTGACCGAAATATTAATACTACATTTTTTGACCCTACTGGGGGTGGAGACCCCATTTTGTTCCAGCATTTGTTTTGGTTTTTTGGTCATCCTGAGGTGTATATTCTCATTTTGCCAGGGTTCGGGATAATTTCTCACGTTGTAGCGGGTCGATCCGGTAAGGATCAGCCTTTTGGTTATTTGGGGATGATGTATGCAATGATTGCTATAGGAGTTTTAGGATTTATTGTGTGAGCCCATCATATGTTTACTGTGGGTTTGGATGTTGATACTCGAGCCTATTTTACTGCCGCTACTATGATAATTGCAATTCCGACAGGAGTTAAGGTATTTAGTTGGTTAGCTACTTTACAAGGAAATCCTCTTATATTAAGTAAGGCTCATCCTTCAATTTTTTGAGCATTAGGTTTTATATTTTTATTTACAGTTGGGGGCTTAACTGGTATAGTTTTATCTAATTCATCGCTGAAAATTAGTTTGCATGATACTTATTATGTTACTGCTCATTTTCATTACGTTTTATCTATGGGGGCTGTCTTTGCAATATTTGCGGGATTCAACCATTGATTTACTTTATTTACTGGAGCTCAATTAGATAAGACTAGGGCGGTATCTCATTTTATTTTAATGTTTGTTGGGGTTAAATTAACTTTTTTCCCTCAACATTTTTTAGGTTTGGCTGGAATGCCCCGTCGATATTCTGATTATCCT
>Ophiacantha_richeri(NIWA95821) Ophiacantha richeri isolate NIWA95821 cytochrome oxidase subunit I gene, partial cds; mitochondrial
AAGGATATTGGAACTTTATATTTAGTTGCCGGAACCACAGGAGGATTTGTGGGGACTGGTTTAAGTAAAATAATTCGGGCCGAGCTTTCTCAGCCTGGATCGTTGATCCAGGATGATCAAGTATATAATGTAATAGTGACTTCTCATGCTTTTGTTATGATTTTTTTTATGGTTATGCCAATTATGATCGGAGGATTCGGTAATTGGCTTGTTCCGTTGATGATCGGTTCTCCAGACATGGCTTTTCCTCGTATGAACAAACTAAGTTATTGGTTAACTCCTCCTGGTTTTATTTTAATGTCTCTTTCTACTGTGAGAGAGAGAGGTATTGGAACAGGGTGGACTCTTTATCCTCCTCTTTCTAGTTCTGTTGCTCATGCAGGAGGGTGTGTAGATTTTGCTATTTTTTCTTTACATTTGGTTGGAGCTTCTTCTATTATGGCTTCTATTAATTTTATTGCTACTATTATTAATATGCGAGCTCCTGGGATGGATATGGATTGTTTACCCCTTTTTGTTTGGTCAATTTTAATTACTACAGTTTTGCTTTTATTATCTTTGCCTGTTTTGGCGGGAGCAATTACTATGTTATTAACTGATCGTAATATAAAAACTACATTTTTTGATCCTACTGGAGGAGGAGACCCTATTTTATTTCAGCATTTATTTTGATTTTTTGGTCATCCTGAAGTATATATTCTTATTTTGCCTGGATTTGGGATTATTTCTCATATTGTGGCGGCTCGGTCGGGTAAGAGTCAGCCTTTTGGTTATTTAGGTATGATGTACGCTATGATTGCTATCGGAGTTTTAGGTTTTATTGTATGAGCTCATCATATGTTTACTGTAGGCTTGGATGTCGATACTCGAGCGTATTTTACTGCCGCTACCATGATAATAGCTATTCCTACAGGAGTTAAGGTATTCAGATGATTAGCTACTTTACAAGGAAATCCTCTTATATTAAGTAAGAGTCATCCTTCTATTTTTTGGGCAATAGGTTTTATATTTTTGTTTACTGTCGGTGGTTTAACTGGAATAGTTTTATCTAATTCTTCATTAAAAATTAGTTTGCATGATACTTATTATGTCACTGCTCATTTTCATTATGTTTTATCA
>Ophioplinthaca_defensor(RSIO410619)
AAGGATATAGGGTCTTTGTATCTTATTGCGGGGGTTACAGGGGGTTTGATTGGGGGAGGAATGAGAGTAATTATACGTTTAGAGCTTTCTCAGCCTGGGTCTTTAATTCAGGACGATCAGATTTATAATGTTATGGTTACTTCTCATGCTTTGGTTATGATATTTTTTATGGTGATGCCAGTTATGATAGGGGGGTTTGGTAATTGGTTGATTCCGCTTATGATCGGTTCGCCCGATATGGTGTTTCCCCGGATGAATAAATTGAGGTTTTGGTTGAGGCCGGCTTCATTTCAGTTATTTTTTCTTTCTTTGGGGGTGGAGAGGGGGGTTGGGACCGGGTGGACTTTGTACCCCCCCCTTTCTAGTTCTGTTGCTCATTCAGGGGGGAGAGTTGATTTAGTTATTTTTTCTCTTCATTTAGCCGGTGCTTCTTCTATTTTGGCTTCGATTAATTTTATAACTACAATTATTAATCTTCGGGCGTCAGGTTTAAGGATGGATTGTTTACCTCTTTTTATTTGGTCTATGCTTATTACTAGAGTCTTACTTATATTATCTTTGCCTGTATTAGCTGGGGCTATTACGATGCTGTTGACTGACCGGAATATTAATACAACATTTTTTGATCCTACTGGGGGGGGGGATCCTATATTATTTCAACATTTATTCTGATTCTT
>Ophioplinthaca_defensor(TOH_0941) defensor|COI-5P
GGTTTGATTGGTACAGGAATGAGAATATTTATCCGTTTAGAGCTTTCTCAGCCTGGGTCTTTAATTCAGGACGATCAGATTTATAATGTTATGGTTACTTCTCATGCTTTGGTTATGATATTTTTTATGGTGATGCCAGTTATGATAGGGGGGTTTGGTAATTGGTTGATTCCGCTTATGATTGGTTCACCCGATATGGTGTTTCCCCGGATGAATAAATTGAGGTTTTGGTTGAGGCCGGCTTCATTTCAGTTATTTTTTCTTTCTTTGGGGGTAGAGAGGGGGGTTGGGACCGGGTGGACTTTGTACCCCCCCCTTTCTAGTTCTGTTGCTCATTCAGGGGGGAGAGTTGATTTAGTTATTTTTTCTTTTCATTT
>Ophioplinthaca_defensor（RSIO410611）
AAGGATATAGGGTCTTTGTATCTTATTGCGGGGGTTACAGGGGGTTTGATTGGGGGAGGAATGAGAGTAATTATACGTTTAGAGCTTTCTCAGCCTGGGTCTTTAATTCAGGACGATCAGATTTATAATGTTATGGTTACTTCTCATGCTTTGGTTATGATATTTTTTATGGTGATGCCAGTTATGATAGGGGGGTTTGGTAATTGGTTGATTCCGCTTATGATCGGTTCGCCCGATATGGTGTTTCCCCGGATGAATAAATTGAGGTTTTGGTTGAGGCCGGCTTCATTTCAGTTATTTTTTCTTTCTTTGGGGGTAGAGAGGGGGGTTGGGACCGGGTGGACTTTGTACCCCCCCCTTTCTAGTTCTGTTGCTCATTCAGGGGGGAGAGTTGATTTAGTTATTTTTTCTCTTCATTTAGCCGGTGCTTCTTCTATTTTGGCTTCGATTAATTTTATAACTACAATTATTAATCTTCGGGCGTCAGGTTTAAGGATGGATTGTTTACCTCTTTTTATTTGGTCTATGCTTATTACTAGAGTCTTACTTATATTATCTTTGCCTGTATTAGCTGGGGCTATTACGATGCTGTTGACTGACCGGAATATTAATACAACATTTTTTGATCCTACTGGGGGGGGGGATCCTATATTATTTCAACATTTATTCTGATTCTT
>Ophioplinthaca_globata(BP32)
TTCTAGTTCTGTTGCTCATTCGGGGGGAAGAGTTGATTTGGTAATTTTTTCTCTTCATTTAGCTGGTGCTTCTTCTATTTTAGCTTCAATAAATTTTATAACTACAATAATTAATCTTCGGGCTCCAGGTTTAAGCATGGACTGTTTGCCCCTTTTTATCTGGTCTATGCTTATTACTAGGGTGTTACTTTTGTTATCTTTACCAGTGCTAGCGGGAGCTATTACGATGCTGTTGACTGACCGTAATATAAATACAACATTTTTTGACCCCACGGGGGGGGGAGATCCCATCTTATTCCAGCATTTGTTCTGGTTTTTTGGGCATCCTGAAGTCTATATTTTAATTCTTCCTGGTTTTGGAATTATCTCTCACATTGTTGCTAGCCGAACTGGGAAGAACCAACCATTTGGGTATTTAGGTATGATGTATGCGATGATAGCAATTGGGGTTTTAGGTTTTATTGTGTGAGCTCATCACATGTTTACGGTTGGATTGGATGTTGATACCCGGGCTTATTTCACTGCTGCCACTATGATAATTGCCATTCCAACTGGGGTAAAGGTTTTTAGGTGGTTGGCTACTTTACAGGGTAATATCTTTATAATAAATAAGAGGCACCCTTCTATTTTATGGGCTTTAGGATTTATTTTTTTATTTACAGTAGGGGGGTTGACTGGAATTGTGCTTTCAAATTCTTCTATAAAAATAAGACTACATGATACTTATTATGTTACTGCACATTTTCATTATGTGTTATCTATGGGGGCTGTTTTTGCTATTTTTGCTGGATTTAATCATTGGGCAGTTTTATTTGTGGGGGTTAAAGTCGATAAGGTGAGGGCTGTTTCACATTTTGTTTTAATGTTTGTCGGGGTAAAATTAACCTTTTTTCCTCAGCATTTTTTGGGGTTAGCTGGTATGCCTCGGCGGTATTCAGATTATCCTGATGCTTTTGCGTTTTGAAATTTGGTGTCTTCTTTGGGTTCTTTGCTTTCTATTTTTGCTACTTTTGTGTTTTTTATTATATTCTTTTTA
>Ophioplinthaca_grandisquama_n._sp.(RSIO56013)
CCCGGGTCTTTAATTCAGGATGATCAGATTTATAATGTTATGGTTACTTCTCATGCTTTGGCTATGATATTTTTTATGGTGATGCCGGTTATGATAGGGGGCTTTGGTAATTGGCTAATCCCCCTTATGATTGGTTCGCCCGACATGGTGTTTCCGCGGATGAATAAATTAAGGTTTTGGTTAAGGCCAGCTTCTTTTCAGTTATTTTTCCTTTCCATGGGGGTAGAGAGGGGGGTAGGGACGGGGTGGACTTTATACCCCCCCCTCTCTAGTTCTGTTGCTCATTCGGGGGGAAGAGTTGATTTAGTTATTTTTTCTCTTCATTTAGCTGGTGCTTCTTCTATTTTGGCTTCTATTAATTTTATAACTACAATAATTAATCTTCGGGCGCCCGGTTTGAGAATGGATTGTTTACCTCTTTTTATTTGGTCTATGTTAATCACTAGGGTTTTACTTCTCTTGTCTTTACCG
>Ophioplinthaca_grandisquama_n._sp.(RSIO56014)
ATGAGGGCAATTATTCGTTTGGAGCTTTCTCAGCCCGGGTCTTTAATTCAGGACGATCAGATTTATAATGTTATGGTTACTTCTCATGCTTTGGCTATGATATTTTTTATGGTGATGCCGGTTATGATAGGGGGTTTTGGTAATTGGCTAATCCCCCTTATGATTGGTTCGCCCGACATGGTGTTTCCGCGGATGAATAAATTAAGGTTTTGGTTAAGGCCAGCTTCTTTTCAGTTATTTTTCCTTTCTATGGGGGTAGAGAGGGGGGTAGGGACGGGGTGGACTTTATACCCCCCCCTCTCTAGTTCTGTTGCTCATTCGGGGGGAAGAGTTGATTTAGTTATTTTTTCTCTTCATTTAGCTGGTGCTTCTTCTATTTTGGCTTCTATTAATTTTATAACTACAATAATTAATCTTCGGGCGCCCGGTTTGAGAATGGATTGTTTGCCTCTTTTTATTTGGTCTATGTTAATCACTAGGGTTTTACTTCTCTTGTCTTTACCGGTGCTAGCTGGAGCTATTACGATGCTGTTGACTGACCGGAATATAAACACAAC
>Ophioplinthaca_grandisquama_n._sp.(RSIO56060)
ATTGGGTCTTTATACCTTATGGCGGGGGTAACAGGAGGTTTGGTGGGGGGTGGAATGAGGGCAATTATTCGTTTGGAGCTTTCTCAGCCCGGGTCTTTAATTCAGGATGATCAGATTTATAATGTTATGGTTACTTCTCATGCTTTGGCTATGATATTTTTTATGGTGATGCCGGTTATGATAGGGGGCTTTGGTAATTGGCTAATCCCCCTTATGATTGGTTCGCCCGACATGGTGTTTCCGCGGATGAATAAATTAAGGTTTTGGTTAAGGCCAGCTTCTTTTCAGTTATTTTTCCTTTCCATGGGGGTAGAGAGGGGGGTAGGGACGGGGTGGACTTTATACCCCCCCCTCTCTAGTTCTGTTGCTCATTCGGGGGGAAGAGTTGATTTAGTTATTTTTTCTCTTCATTTAGCTGGTGCTTCTTCTATTTTGGCTTCTATTAATTTTATAACTACAATAATTAATCTTCGGGCGCCCGGTTTGAGAATGGATTGTTTGCCTCTTTTTATTTGGTCTATGTTAATCACTAGGGTTTTACTTCTCTTGTCTTTACCGGTGCTAGCTGGAGCTATTACGATGCTGCTGACTGACCGGAATATAAACACAACGTTTTTTGATCCTACGGGGGGGGGAG
>Ophioplinthaca_plicata(02VNF) Ophioplinthaca plicata isolate 02VNF cytochrome oxidase subunit I gene, partial cds; mitochondrial
CATTTTTTAGGGCGTTGGTTATGATCTACAAATCATAAGGATATTGGGTCTTTGTATCTTATGGCCGGGGTAAGAGGGGGTTTGATAGGGGGTGGGATGAGGGCGATTATTCGTTTGGAGCTTTCTCAGCCTGGTTCTTTAATTCAGGATGACCAGATTTATAATGTTATGGTAACTTCCCATGCTTTGGCTATGATATTTTTTATGGTGATGCCTGTTATGATAGGGGGATTTGGTAATTGGTTAATCCCCCTTATGATAGGTTCACCAGATATGGTCTTTCCTCGGATGAATAAATTGAGGTTTTGGTTAAGTCCGGCTTCTTTTCAGCTATTTTTTCTTTCTATGGGAGTGGAGAGGGGGGTGGGGACGGGGTGGACATTATATCCTCCTCTTTCTAGTTCTGTTGCTCATTCGGGGGGAAGAGTTGATTTGGTAATTTTTTCTCTTCATTTAGCTGGTGCTTCTTCTATTTTGGCTTCAATAAATTTTATAACTACAATAATTAATCTTCGGGCCCCAGGTTTAAGTTTTGACTGTTTGCCTCTTTTTATCTGGTCTATGCTTATTACTAGGGTTTTACTTTTGTTGTCTTTACCAGTGCTAGCGGGGGCAATCACGATGTTGCTGACTGACCGCAATATAAACACAACATTTTTTGACCCCACGGGGGGGGGAGATCCTATATTATTCCAGCATTTGTTCTGGTTTTTTGGGCATCCTGAAGTTTATATCTTAATTCTTCCTGGTTTTGGGATAATATCTCATATTGTTGCTAGCCGAACTGGGAAGAACCAACCATTTGGGTACTTGGGTATGATGTATGCGATGATAGCAATTGGGGTTTTAGGTTTCATTGTGTGAGCTCACCACATGTTCACGGTTGGATTGGATGTTGATACTCGGGCTTATTTCACTGCTGCTACTATGATAATTGCCATTCCAACTGGAGTAAAGGTTTTTAGGTGGTTGGCTACTTTACAGGGTAATATATTTATAATAAAAAAGAGGCACCCTTCTATTTTATGGGCTCTAGGATTTATTTTTTTATTTACAGTAGGGGGGTTGACTGGAATTGTGCTTTCAAATTCTTCTATAAAAATAAGATTACATGATACTTATTATGTTACTGCGCATTTTCATTATGTATTATCTATGGGAGCTGTTTTTGCTATTTTTGCTGGGTTTAATCATTGGGCGGTTTTATTTGTGGGGGTTAAAGTTGATAAGGTAAGGGCTGTTTCACATTTTGTTTTAATGTTTGTTGGGGTAAAACTAACCTTTTTCCCTCAGCACTTTTTGGGATTAGCTGGTATGCCTCGGCGGTATTCAGATTATCCTGATGCTTTTGCGTTTTGAAATTTGGTGTCTTCTTTGGGCTCTTTGCTTTCTATTTTTGCTACTTTTGTGTTTTTTATTATATTCTTTTTG
>Ophioplinthaca_plicata(Ech085)
TCTTTATATCTTATGGCCGGGGTAAGAGGGGGTTTGATAGGGGGGGGGATGAGGGCAATTATTCGTTTGGAGCTTTCTCAGCCTGGTTCTTTAATTCAGGATGACCAGATTTATAATGTTATGGTAACTTCCCATGCTTTGGCTATGATATTTTTTATGGTGATGCCTGTTATGATAGGGGGATTTGGTAATTGGTTAATCCCCCTTATGATAGGTTCACCAGATATGGTCTTTCCTCGGATGAATAAATTGAGGTTTTGGTTAAGTCCGGCTTCTTTTCAGCTATTTTTTCTTTCTATGGGAGTGGAGAGGGGGGTGGGGACGGGGTGGACATTATATCCTCCTCTTTCTAGTTCTGTTGCTCATTCGGGGGGAAGAGTTGATTTGGTAATTTTTTCTCTTCATTTAGCTGGTGCTTCTTCTATTTTGGCTTCAATAAATTTTATAACTACAATAATTAATCTTCGGGCTCCAGGTTTAAGTTTGGACTGTTTGCCTCTTTTTATCTGGTCTATGCTTATTACTAGGGTTTTACTTTTGTTGTCTTTACCAGTGCTAGCGGGGGCTATCACGATGTTGCTAACTGACCGCAATATAAACACAACATTTTTTGATCCCACGGGGGGGGGAGATCCTATATTATTCCAGCATTTGTT
>Ophioplinthaca_plicata(Ech087)
TCTTTGTATCTTATGGCCGGGGTAAGAGGGGGTTTGATAGGGGGGGGGATGAGGGCGATTATTCGTTTGGAGCTTTCTCAGCCTGGTTCTTTAATTCAGGATGACCAGATTTATAATGTTATGGTAACTTCCCATGCTTTGGCTATGATATTTTTTATGGTGATGCCTGTTATGATAGGGGGATTTGGTAATTGGTTAATCCCCCTTATGATAGGTTCACCAGATATGGTCTTTCCTCGGATGAATAAATTGAGGTTTTGGTTAAGTCCGGCTTCTTTTCAGCTATTTTTTCTTTCTATGGGAGTGGAGAGGGGGGTGGGGACGGGGTGGACATTATATCCTCCTCTTTCTAGTTCTGTTGCTCATTCGGGGGGAAGAGTTGATTTGGTAATTTTTTCTCTTCATTTAGCTGGTGCTTCTTCTATTTTGGCTTCAATAAATTTTATAACTACAATAATTAATCTTCGGGCTCCAGGTTTAAGTTTGGACTGTTTGCCTCTTTTTATCTGGTCTATGCTTATTACTAGGGTTTTACTTTTGTTGTCTTTACCAGTGCTAGCGGGGGCTATCACGATGTTGCTGACTGACCGCAATATAAACACAACATTTTTTGATCCCACGGGGGGGGGAGATCCTATATTATTCCAGCATTTGTT
>Ophioplinthaca_plicata(TOH0942)
CTTTGTATCTTATGGCCGGGGTAAGAGGGGGTTTGATAGGGGGGGGGATGAGGGCGATTATTCGTTTGGAGCTTTCTCAGCCTGGTTCTTTAATTCAGGATGACCAGATTTATAATGTTATGGTAACTTCCCATGCTTTGGCTATGATATTTTTTATGGTGATGCCTGTTATGATAGGGGGATTTGGTAATTGGTTAATCCCCCTTATGATAGGTTCACCGGATATGGTCTTTCCTCGGATGAATAAATTGAGGTTTTGGTTAAGTCCGGCTTCTTTTCAGCTATTTTTTCTTTCTATGGGAGTGGAGAGGGGGGTGGGGACGGGGTGGACATTATATCCTCCTCTTTCTAGTTCTGTTGCTCATTCGGGGGGAAGAGTTGATTTGGTAATTTTTTCTCTTCATTTAGCTGGTGCCTCTTCTATTTTGGCTTCAATAAATTTTATAACTACAATAATTAATCTTCGGGCTCCAGGTTTAAGTTTGGACTGTTTGCCTCTTTTTATCTGGTCTATGCTTATTACTAGGGTTTTACTTTTGT
>Ophioplinthaca_plicata(TOH0944)
CTTTGTATCTTATGGCCGGGGTAAGAGGGGGTTTGATAGGGGGGGGGATGAGGGCGATTATTCGTTTGGAGCTTTCTCAGCCTGGTTCTTTAATTCAGGATGACCAGATTTATAATGTTATGGTAACTTCCCATGCTTTGGCTATGATATTTTTTATGGTGATGCCTGTTATGATAGGGGGATTTGGTAATTGGTTAATCCCCCTTATGATAGGTTCACCAGATATGGTCTTTCCTCGGATGAATAAATTGAGGTTTTGGTTAAGTCCGGCTTCTTTTCAGCTATTTTTTCTTTCTATGGGAGTGGAGAGGGGGGTGGGGACGGGGTGGACATTATATCCTCCTCTTTCTAGTTCTGTTGCTCATTCGGGGGGAAGAGTTGAT
>Ophioplinthaca_pulchra(F159607)
GATGATCAAATTTATAATGTTATGGTGACTTCTCATGCTTTGGCTATGATATTTTTTATGGTGATGCCGGTTATGATCGGAGGATTTGGTAATTGGTTGATCCCTCTTATGATTGGTTCACCTGACATGGTGTTTCCTCGGATGAAAAAATTAAGATTTTGATTGAGTCCAGCTTCATTTCAGTTATTTTTTCTTTCCATGGGGGTGGAGAGGGGGGTTGGGACTGGGTGGACTTTGTACCCCCCTCTTTCTAGTTCTGTTGCTCATTCGGGGGGAAGTGTTGATTTGGTTATTTTTTCTCTTCATTTAGCTGGTGCTTCTTCTATTTTGGCTTCTATTAATTTTATCACAACCATTATTAATCTTCGGGCGCCAGGTTTGAGGATGGATTGTTTACCACTTTTTATTTGATCTATGCTTATTACTAGTGTATTGCTTTTGTTGTCTTTGCCTGTATTAGCTGGAGCTATTACTATGCTATTGACTGACCGCAACATAAACACAACATTTTTTGATCCTACCGGGGGGGGAGATCCTATATTATTTCAGCATTTGTTCTGGTTTTTTGGGCATCCCGAGGTATATATTTTAATCCTCCCCGGTTTTGGTATGATATCCCATATTGTTGCTAGTCGAACGGGGAAGGATCAGCCATTTGGGTATTTGGGTATGATGTATGCTATGATAGCAATTGGGGTTTTGGGTTTTATTGTGTGGGCCCACCACATGTTTACAGTTGGGTTGGATGTCGATACCCGGGCTTATTTTACTGCTGCTACTATGATAATTGCTATTCCTACTGGGGTTAAGGTGTTTAGGTGACTAGCTACTTTGCAGGGAAATGTATTTATAATAAATAAGGGTCATCCTTCTATTTTGTGGGCTTTGGGGTTTATTTTTTTATTTACGGTGGGGGGTTTAACTGGAATTGTGCTTTCAAATTCTTCAATAAAAATAAGTTTACATGATACTTATTATGTGACTGCTCATTTTCATTATGTTTTATCTATGGGGGCTGTTTTTGCTATTTTTGCGGGATTTAAACACTGATCAGTTTTGTTTGTTGGGGTTAGAGTTGATAAGGTTAGGGCTGTTTCGCATTTTGTTTTAATGTTCATTGGGGTAAAATTAACTTTTTTTCCTCAGCATTTTTTGGGTTTGGCTGGTATGCTTCGGCGCTATTCGGATTTCCCAGAT
>Ophioplinthaca_pulchra(TOH_698)
CTTTATATCTTATGGCGGGGGTAATTGGGGGTTTAACGGGAGGTGGGATGAGGGTAATTATTCGGTTGGAGCTTTCACAGCCTGGGTCTTTGATTCAGGATGATCAAATTTATAATATTATGGTGACTTCTCATGCTTTGGCTATGATATTTTTTATGGTGATGCCGGTTATGATTGGGGGATTTGGTAATTGGTTGATTCCTCTTATGATTGGTTCACCTGATATGGTATTTCCTCGAATGAAAAAATTAAGATTTTGATTAAGGCCAGCTTCATTTCAGTTATTTTTTCTTTCCATGGGGGTGGAGAGGGGGGTTGGGACTGGGTGGACTTTGTACCCTCCTCTTTCTAGTTCTGTTGCTCATTCTGGGGGGAGGGTTGATTTGGTTATTTTTTCTCTTCATTTAGCTGGTGCTTCTTCTATTTTGGCTTCTATCAATTTTATTACAACTATTATTAATCTTCGGGCGCCAGGTTTAAGGATGGATTGTTTACCCCTTTTTATTTGATCTATGCTTATTACTAGTGTATTACTTTTGTTGTCTCTGCCTGTATTAGCTGGAGCTATTACTATGCTATTAACTGACCGCAATATAAACACAACATTTTTTGATCCTACTGGGGGGGGGG
>Ophioplinthaca_rudis(BP31)
TTTTTGGGGCGTTGGTTGTGGTCTACAAATCATAAGGATATTGGGTCTTTGTATCTTATGGCCGGGGTAACAGGGGGTTTGATAGGGGGGGGGATGAGGGCAATTATTCGTTTGGAACTTTCTCAGCCTGGTTCTTTAATCCAGGATGACCAGATTTATAATGTTATGGTAACTTCCCATGCTTTGGCTATGATATTTTTTATGGTGATGCCTGTTATGATAGGAGGATTTGGTAATTGATTAATACCCCTTATGATTGGCTCACCGGATATGGTCTTTCCTCGGATGAACAAATTGAGGTTTTGGTTAAGCCCGGCTTCTTTTCAGTTGTTTTTTCTTTCTATGGGAGTGGAGAGGGGGGTGGGGACGGGGTGGACACTATACCCCCCTCTCTCTAGTTCTGTCGCTCATTCGGGGGGAAGAGTTGATTTGGTAATTTTTTCTCTTCATTTAGCTGGTGCTTCTTCTATTTTGGCTTCAATAAATTTTATAACCACAATAATTAATCTTCGGGCCCCAGGTTTAAGTATGGATTGTTTGCCTCTCTTTATCTGGTCTATGCTTATTACTAGGGTGTTACTTTTGTTGTCTTTACCAGTGCTAGCGGGGGCTATTACGATGTTGCTGACTGACCGTAATATAAATACTACATTTTTTGACCCCACGGGGGGGGGAGATCCTATATTATTCCAGCATTTGTTCTGGTTTTTTGGGCACCCTGAAGTCTATATCTTAATCCTTCCTGGTTTTGGGATAATCTCTCACATTGTTGCTAGCCGAACTGGGAAGAACCAACCATTTGGGTATTTGGGCATGATGTACGCGATGATAGCGATTGGGGTTTTAGGTTTTATTGTGTGAGCTCATCATATGTTTACGGTTGGATTGGACGTTGATACCCGGGCTTATTTCACTGCTGCTACTATGATAATTGCTATTCCAACTGGGGTAAAGGTTTTTAGGTGGTTGGCTACTTTACAGGGCAATATATTTATAATAAATAAGAGGCACCCTTCTATTTTATGGGCCTTAGGATTTATTTTTTTATTCACAGTGGGGGGGTTGACTGGAATTGTGCTTTCAAATTCTTCTATAAATATAAGATTGCATGATACTTATTATGTTACTGCGCATTTCCATTATGTATTATCTATGGGAGCTGTTTTTGCTATTTTTGCTGGATTTAATCACTGGGCAGTTTTATTTGTGGGGGTTAAAGTCGATAAGGTCAGGGCTATTTCACATTTTGTCTTAATGTTTATTGGGGTAAAACTAACCTTTTTTCCTCAGCACTTTTTGGGATTAGCTGGTATGCCCCGGCGGTATTCAGATTATCCTGATGCTTTTGCGTTTTGAAATTTGGTGTCTTCTTTGGGCTCTTTGCTCTCTATTTTTGCTACTTTTGTGTTTTTT
>Ophioplinthaca_semele(RSIO56057)
ATGAGGGCAATTATTCGTTTGGAGCTTTCTCAGCCTGGTTCTTTAATTCAGGATGACCAGATTTATAATGTTATGGTAACTTCCCATGCTTTGGCTATGATATTTTTTATGGTGATGCCCGTTATGATAGGGGGATTTGGTAATTGATTAATACCCCTTATGATTGGCTCACCGGATATGGTCTTTCCTCGGATGAATAAATTGAGGTTTTGGTTAAGTCCGGCTTCTTTTCAGTTATTTTTTCTTTCTATGGGAGTGGAGAGGGGGGTGGGGACGGGGTGGACACTATATCCTCCTCTCTCTAGTTCTGTTGCTCATTCGGGGGGAAGAGTTGATTTAGTAATTTTTTCTCTTCATTTAGCTGGTGCTTCTTCTATTTTGGCTTCAATAAATTTTATAACTACAATAATTAATCTTCGGGCTCCAGGTTTAAGTATGGACTGTTTGCCTCTTTTTATCTGGTCTATGCTAATTACTAGGGTGTTACTTTTGTTGTCTTTACCAGTGTTAGCGGGGGCTATTACGATGTTGCTGACTGACCGTAATATAAATACTACA
>Ophioplinthaca_sP.(RSIO56058)
ACGGGGGTAACAGGCGGTTTGGTGGGGGGGGGGATGAGGGCAATTATTCGTTTGGAGCTTTCTCAGCCTGGTTCTTTAATCCAGGATGACCAAATTTATAATGTTATGGTAACCTCTCATGCTTTGGCTATGATATTTTTTATGGTAATGCCTGTTATGATAGGGGGGTTTGGTAATTGATTAATACCGCTTATGATTGGTTCACCGGACATGGTCTTTCCTCGGATGAATAAATTGAGGTTTTGGTTAAGTCCGGCTTCTTTTCAGTTATTTTTTCTTTCTATGGGAGTGGAAAGGGGGGCGGGGACAGGGTGGACACTATATCCTCCTCTCTCTAGTTCTGTTGCTCATTCGGGGGGAAAAGTTGATTTGGTAATTTTTTCTCTTCATTTAGCTGGTGCTTCCTCTATTTTAGCTTCAATAAATTTTATAACTACAATAATTAATCTTCGGGCCCCAGGTTTAAGCATGGATTGTTTACCCCTTTTTATCTGGTCTATGCTCATTACTAGGGTATTACTTTTGTTGTCCTTACCAGTGCTAGCGGGGGCTATTACAATGTTGTTGACTGACCGCAATATAAATACAACATTTTTTGACCCCACGGGGGGGGGGG
