# Supplementary material for: Description of three species of ophioplinthacids, including a new species, from a deep seamount in the Northwest Pacific Ocean
Source: PeerJ. 2021 Jul 2;9:e11566. doi: 10.7717/peerj.11566 (PMC8256812; doi:10.7717/peerj.11566)
Supplement: Supplemental Information 3 [file peerj-09-11566-s003.fasta]

>MW284978 Ophioplinthaca grandisquama n. sp.(RSIO56013)
CCCGGGTCTTTAATTCAGGATGATCAGATTTATAATGTTATGGTTACTTCTCATGCTTTGGCTATGATATTTTTTATGGTGATGCCGGTTATGATAGGGGGCTTTGGTAATTGGCTAATCCCCCTTATGATTGGTTCGCCCGACATGGTGTTTCCGCGGATGAATAAATTAAGGTTTTGGTTAAGGCCAGCTTCTTTTCAGTTATTTTTCCTTTCCATGGGGGTAGAGAGGGGGGTAGGGACGGGGTGGACTTTATACCCCCCCCTCTCTAGTTCTGTTGCTCATTCGGGGGGAAGAGTTGATTTAGTTATTTTTTCTCTTCATTTAGCTGGTGCTTCTTCTATTTTGGCTTCTATTAATTTTATAACTACAATAATTAATCTTCGGGCGCCCGGTTTGAGAATGGATTGTTTACCTCTTTTTATTTGGTCTATGTTAATCACTAGGGTTTTACTTCTCTTGTCTTTACCG
>MW284979 Ophioplinthaca grandisquama n. sp.(RSIO56014)
ATGAGGGCAATTATTCGTTTGGAGCTTTCTCAGCCCGGGTCTTTAATTCAGGACGATCAGATTTATAATGTTATGGTTACTTCTCATGCTTTGGCTATGATATTTTTTATGGTGATGCCGGTTATGATAGGGGGTTTTGGTAATTGGCTAATCCCCCTTATGATTGGTTCGCCCGACATGGTGTTTCCGCGGATGAATAAATTAAGGTTTTGGTTAAGGCCAGCTTCTTTTCAGTTATTTTTCCTTTCTATGGGGGTAGAGAGGGGGGTAGGGACGGGGTGGACTTTATACCCCCCCCTCTCTAGTTCTGTTGCTCATTCGGGGGGAAGAGTTGATTTAGTTATTTTTTCTCTTCATTTAGCTGGTGCTTCTTCTATTTTGGCTTCTATTAATTTTATAACTACAATAATTAATCTTCGGGCGCCCGGTTTGAGAATGGATTGTTTGCCTCTTTTTATTTGGTCTATGTTAATCACTAGGGTTTTACTTCTCTTGTCTTTACCGGTGCTAGCTGGAGCTATTACGATGCTGTTGACTGACCGGAATATAAACACAAC
>MW284980 Ophioplinthaca semele(RSIO56057)
ATGAGGGCAATTATTCGTTTGGAGCTTTCTCAGCCTGGTTCTTTAATTCAGGATGACCAGATTTATAATGTTATGGTAACTTCCCATGCTTTGGCTATGATATTTTTTATGGTGATGCCCGTTATGATAGGGGGATTTGGTAATTGATTAATACCCCTTATGATTGGCTCACCGGATATGGTCTTTCCTCGGATGAATAAATTGAGGTTTTGGTTAAGTCCGGCTTCTTTTCAGTTATTTTTTCTTTCTATGGGAGTGGAGAGGGGGGTGGGGACGGGGTGGACACTATATCCTCCTCTCTCTAGTTCTGTTGCTCATTCGGGGGGAAGAGTTGATTTAGTAATTTTTTCTCTTCATTTAGCTGGTGCTTCTTCTATTTTGGCTTCAATAAATTTTATAACTACAATAATTAATCTTCGGGCTCCAGGTTTAAGTATGGACTGTTTGCCTCTTTTTATCTGGTCTATGCTAATTACTAGGGTGTTACTTTTGTTGTCTTTACCAGTGTTAGCGGGGGCTATTACGATGTTGCTGACTGACCGTAATATAAATACTACA
>MW284981 Ophioplinthaca sp.(RSIO56058)
ACGGGGGTAACAGGCGGTTTGGTGGGGGGGGGGATGAGGGCAATTATTCGTTTGGAGCTTTCTCAGCCTGGTTCTTTAATCCAGGATGACCAAATTTATAATGTTATGGTAACCTCTCATGCTTTGGCTATGATATTTTTTATGGTAATGCCTGTTATGATAGGGGGGTTTGGTAATTGATTAATACCGCTTATGATTGGTTCACCGGACATGGTCTTTCCTCGGATGAATAAATTGAGGTTTTGGTTAAGTCCGGCTTCTTTTCAGTTATTTTTTCTTTCTATGGGAGTGGAAAGGGGGGCGGGGACAGGGTGGACACTATATCCTCCTCTCTCTAGTTCTGTTGCTCATTCGGGGGGAAAAGTTGATTTGGTAATTTTTTCTCTTCATTTAGCTGGTGCTTCCTCTATTTTAGCTTCAATAAATTTTATAACTACAATAATTAATCTTCGGGCCCCAGGTTTAAGCATGGATTGTTTACCCCTTTTTATCTGGTCTATGCTCATTACTAGGGTATTACTTTTGTTGTCCTTACCAGTGCTAGCGGGGGCTATTACAATGTTGTTGACTGACCGCAATATAAATACAACATTTTTTGACCCCACGGGGGGGGGGG
>MW284982 Ophioplinthaca grandisquama n. sp.(RSIO56060)
ATTGGGTCTTTATACCTTATGGCGGGGGTAACAGGAGGTTTGGTGGGGGGTGGAATGAGGGCAATTATTCGTTTGGAGCTTTCTCAGCCCGGGTCTTTAATTCAGGATGATCAGATTTATAATGTTATGGTTACTTCTCATGCTTTGGCTATGATATTTTTTATGGTGATGCCGGTTATGATAGGGGGCTTTGGTAATTGGCTAATCCCCCTTATGATTGGTTCGCCCGACATGGTGTTTCCGCGGATGAATAAATTAAGGTTTTGGTTAAGGCCAGCTTCTTTTCAGTTATTTTTCCTTTCCATGGGGGTAGAGAGGGGGGTAGGGACGGGGTGGACTTTATACCCCCCCCTCTCTAGTTCTGTTGCTCATTCGGGGGGAAGAGTTGATTTAGTTATTTTTTCTCTTCATTTAGCTGGTGCTTCTTCTATTTTGGCTTCTATTAATTTTATAACTACAATAATTAATCTTCGGGCGCCCGGTTTGAGAATGGATTGTTTGCCTCTTTTTATTTGGTCTATGTTAATCACTAGGGTTTTACTTCTCTTGTCTTTACCGGTGCTAGCTGGAGCTATTACGATGCTGCTGACTGACCGGAATATAAACACAACGTTTTTTGATCCTACGGGGGGGGGAG
